# Supplementary material for: Data in support of alpha1beta1 and integrin-linked kinase interact and modulate angiotensin II effects in vascular smooth muscle cells
Source: Data Brief. 2015 Dec 17;6:330–40. doi: 10.1016/j.dib.2015.11.053 (PMC4706604; doi:10.1016/j.dib.2015.11.053)
Supplement: Supplementary file 1 — Supplementary material [file mmc1.zip]

Archive with 8 entries (8 files):
- coi_disclosure Renovato-Martins M.pdf
- coi_disclosure Rodrigues G.pdf
- coi_disclosure Assreuy J.pdf
- coi_disclosure Barja-Fidalgo C.pdf
- coi_disclosure Dias AM.pdf
- coi_disclosure Frony AC.pdf
- coi_disclosure Marcinkiewicz C.pdf
- coi_disclosure Moraes JA.pdf
